# Supplementary material for: Structural Insight into a Yeast Maltase—The BaAG2 from Blastobotrys adeninivorans with Transglycosylating Activity
Source: J Fungi (Basel). 2021 Sep 29;7(10):816. doi: 10.3390/jof7100816 (PMC8539097; doi:10.3390/jof7100816)
Supplement: Supplementary file 1 [file jof-07-00816-s001.zip]

Archive with 1 entries (1 files):
- jof-1384813-SI.pdf
